# Supplementary material for: Enhancing Medication Safety through Implementing the Qatar Tool for Reducing Inappropriate Medication (QTRIM) in Ambulatory Older Adults
Source: Healthcare (Basel). 2024 Jun 12;12(12):1186. doi: 10.3390/healthcare12121186 (PMC11202920; doi:10.3390/healthcare12121186)
Supplement: Supplementary file 1 [file healthcare-12-01186-s001.zip]

Archive with 1 entries (1 files):
- healthcare-3012069-supplementary.pdf
